# Supplementary material for: Comparative genomic analysis of esophageal squamous cell carcinoma between Asian and Caucasian patient populations
Source: Nat Commun. 2017 Nov 16;8:1533. doi: 10.1038/s41467-017-01730-x (PMC5688099; doi:10.1038/s41467-017-01730-x)
Supplement: Supplementary file 3 — Supplementary Data 1 [file 41467_2017_1730_MOESM3_ESM.xlsx]

## Sheet: Clinical data
Patient ID	Sex	Age_diagnosis	Stage	Smoking_status	Alcohol_status
E07002	Male	60	IIIC	Yes	No
E07006	Male	48	IIIA	Yes	Yes
E07009	Male	70	IIB	Yes	Yes
E07011	Male	50	IIB	Yes	No
E07012	Male	44	IIIA	Yes	No
E07015	Male	60	IIIA	Yes	No
E07019	Male	45	IIA	Yes	Yes
E07020	Male	56	IIB	Yes	No
E07021	Male	53	IIIA	Yes	Yes
E07027	Female	44	IIIA	No	No
E07031	Male	60	IIA	No	Yes
E07036	Male	56	IIIB	No	Yes
E07037	Female	64	IIB	No	No
E07038	Female	51	IIB	No	No
E07039	Male	54	IIB	No	Yes
E07040	Male	57	IIIC	Yes	Yes
E07042	Male	48	IIIB	Yes	Yes
E07045	Male	61	IIIA	Yes	Yes
E07046	Male	55	IIB	Yes	No
E07048	Male	70	IIIB	Yes	No
E07051	Male	54	IIA	Yes	No
E07053	Male	64	IIA	Yes	No
E07055	Male	58	IIB	Yes	No
E07057	Male	51	IIIA	Yes	No
E07059	Male	56	IIB	Yes	Yes
E07060	Male	54	IIIA	No	Yes
E07061	Male	67	IIA	No	No
E07062	Male	53	IIIC	Yes	Yes
E08001	Male	47	IIIB	No	No
E08004	Male	61	IIA	Yes	Yes
E08006	Male	50	IIA	No	Yes
E08010	Male	58	IIIA	No	No
E08012	Male	56	IIIC	Yes	Yes
E08015	Female	54	IIB	No	No
E08041	Male	57	IIB	Yes	Yes
E08045	Male	45	IB	No	No
E08047	Male	54	IIB	No	No
E08048	Male	56	IIB	Yes	No
E08049	Male	46	IIB	Yes	No
E08051	Male	55	IIB	Yes	Yes
E08054	Male	56	IIIA	Yes	No
E08055	Female	58	IIB	No	No
E08056	Male	48	IIB	Yes	Yes
E08057	Male	65	IIIA	Yes	No
E08060	Male	57	IIA	Yes	Yes
E08063	Male	67	IIIA	Yes	Yes
E08067	Male	62	IIIA	Yes	Yes
E08071	Male	59	IB	Yes	No
E08075	Female	61	IIIA	No	No
E08076	Male	61	IIB	No	No
E08080	Male	50	IIIB	No	No
E08081	Male	64	IIB	No	No
E08082	Male	59	IIIA	Yes	No
E08085	Male	54	IIB	Yes	No
E08086	Male	62	IIB	Yes	Yes
E08088	Male	63	IIB	Yes	Yes
E08092	Male	55	IIA	Yes	Yes
E08093	Male	62	IIB	No	No
E08098	Male	50	IIB	Yes	Yes
E08099	Male	57	IIB	Yes	Yes
E08100	Male	50	IIIB	Yes	Yes
E08101	Male	58	IIIA	No	No
E08102	Male	51	IIIC	Yes	No
E08103	Male	61	IIIC	Yes	Yes
E08107	Male	59	IIIB	Yes	Yes
E08108	Male	56	IIIA	No	Yes
E08111	Male	55	IB	No	Yes
E08112	Male	63	IIB	Yes	Yes
E08113	Male	70	IIB	No	Yes
E08114	Male	62	IIIB	Yes	Yes
E08115	Male	45	IIIA	Yes	Yes
E08118	Male	73	IIB	Yes	Yes
E08119	Male	48	IIA	Yes	Yes
E08120	Male	60	IIIA	Yes	No
E08121	Male	55	IIA	Yes	Yes
E08122	Male	65	IIIA	Yes	No
E08124	Male	56	IIA	Yes	Yes
E09001	Male	63	IIB	Yes	No
E09002	Male	64	IIIA	Yes	No
E09003	Male	46	IB	Yes	Yes
E09004	Female	65	IIIA	No	No
E09006	Female	60	IIB	No	No
E09008	Male	59	IIIA	Yes	Yes
E09009	Male	63	IIB	No	Yes
E09010	Female	62	IIB	No	No
E09011	Female	56	IIIA	No	No
E09012	Male	64	IIB	Yes	Yes
E09013	Male	58	IIIB	Yes	No
E09015	Male	59	IIIA	Yes	No
E09016	Female	65	IIB	No	No
E09017	Male	67	IIIB	Yes	Yes
E09019	Male	55	IIB	Yes	No
E09021	Female	62	IIIA	No	No
E09023	Male	61	IIIB	Yes	Yes
E09027	Male	62	IIIB	Yes	Yes
E09028	Female	57	IIB	No	No
E09032	Male	53	IIIA	Yes	Yes
E09033	Male	65	IIB	No	No
E09037	Male	64	IIIA	Yes	Yes
E09039	Male	63	IIB	Yes	No
E09040	Male	51	IIIA	Yes	Yes
E09041	Male	65	IIA	No	No
E09042	Male	57	IIA	Yes	No
E09043	Male	68	IIIA	Yes	No
E09044	Male	56	IIIA	Yes	Yes
E09045	Male	55	IIIA	Yes	No
E09052	Male	59	IIA	Yes	Yes
E09059	Male	59	IIA	Yes	No
E09061	Male	67	IIIB	No	No
E09063	Male	64	IIIC	Yes	Yes
E09064	Male	43	IIIA	Yes	Yes
E09065	Male	52	IIB	No	Yes
E09070	Male	60	IIIA	Yes	Yes
E09073	Male	64	IIIB	Yes	Yes
E09076	Male	57	IB	No	Yes
E09077	Male	58	IIB	Yes	Yes
E09078	Male	68	IIA	Yes	Yes
E09079	Male	64	IIIA	Yes	Yes
E09081	Male	72	IIIB	Yes	Yes
E09082	Male	63	IIB	No	No
E09086	Male	65	IIIA	No	No
E09087	Female	65	IIIA	No	No
E09089	Male	60	IIB	No	No
E09090	Male	56	IIB	No	No
E09093	Male	58	IIA	Yes	Yes
E09094	Male	74	IIB	No	No
E09095	Male	54	IIIB	Yes	Yes
E09097	Male	68	IIB	No	No
E09098	Male	59	IIB	Yes	No
E09100	Male	67	IIA	Yes	No
E09101	Male	51	IIIB	Yes	Yes
E09102	Male	66	IIIC	No	No
E09103	Male	54	IB	No	Yes
E09106	Male	60	IIIA	Yes	Yes
E09111	Male	62	IIIA	Yes	Yes
E09112	Male	60	IB	Yes	Yes
E09117	Male	59	IIB	Yes	No
E09120	Male	63	IIIC	Yes	No
E09123	Male	65	IIB	No	Yes
E09124	Male	65	IIIC	Yes	No
E09125	Male	59	IIB	No	No
E09126	Male	56	IIIA	Yes	Yes
E09128	Male	60	IIB	No	No
E09129	Male	58	IIIA	No	No
E09131	Male	52	IIA	Yes	No
E09133	Male	58	IIIC	Yes	No
E09134	Male	54	IIIA	Yes	Yes
E09135	Male	57	IIB	Yes	Yes
E09136	Male	47	IIIA	No	No
E09137	Male	65	IIIA	Yes	No
E09138	Male	54	IIB	No	No
E09140	Male	56	IIB	Yes	Yes
E09141	Male	37	IIB	No	Yes
E09142	Male	65	IIIA	Yes	No
E09150	Male	60	IIIA	Yes	No
E09151	Male	72	IIB	Yes	Yes
E09152	Male	71	IIIA	Yes	Yes
E09155	Male	50	IIA	Yes	No
E09156	Male	62	IIB	No	No
E09157	Male	53	IIIA	Yes	No
E09158	Female	63	IIA	No	No
E09159	Male	69	IIB	No	No
E09161	Male	45	IIIA	No	Yes
E09162	Male	53	IIB	No	Yes
E09163	Male	62	IIIA	No	Yes
E09164	Male	58	IIIA	Yes	No
E09166	Male	67	IIA	No	No
E09167	Male	64	IIIB	No	No
E09168	Male	54	IIB	Yes	No
E09170	Male	64	IIIB	No	No
E09171	Male	64	IIA	Yes	Yes
E09172	Male	45	IIB	Yes	Yes
E09173	Male	63	IIB	No	No
E09174	Male	66	IIIA	Yes	No
E09176	Male	61	IIB	Yes	Yes
E09177	Male	57	IIA	Yes	No
E09179	Male	67	IB	No	No
E09181	Male	62	IIB	Yes	No
E09182	Male	62	IIA	Yes	No
E09183	Male	47	IIIB	Yes	No
E09186	Male	55	IB	No	No
E09188	Male	66	IIB	No	Yes
E09191	Male	63	IIB	No	No
E09192	Male	67	IIA	Yes	No
E09196	Male	55	IIIA	Yes	Yes
E09198	Female	59	IIB	No	No
E09201	Male	57	IIB	No	No
E09202	Male	61	IIB	Yes	Yes
E09203	Male	56	IIIA	Yes	Yes
E09204	Male	63	IIB	Yes	Yes
E09205	Male	58	IIB	Yes	No
E09206	Male	63	IB	No	No
E09207	Male	46	IIB	Yes	Yes
E09208	Male	55	IIB	Yes	No
E09209	Male	52	IIA	Yes	Yes
E09210	Male	73	IIIB	No	No
E09211	Male	60	IIB	Yes	Yes
E09213	Male	58	IIIA	No	No
E09214	Male	76	IIB	Yes	No
E09215	Male	62	IIB	Yes	Yes
E09216	Male	65	IIIC	Yes	No
E09217	Male	53	IIB	Yes	No
E09218	Male	66	IIB	Yes	No
E10001	Male	66	IIB	Yes	No
E10003	Male	62	IIB	Yes	Yes
E10006	Male	59	IIB	Yes	Yes
E10008	Male	49	IIB	Yes	No
E10010	Male	64	IIIA	Yes	No
E10014	Female	56	IIB	No	No
E10015	Male	57	IIIA	Yes	Yes
E10018	Male	63	IIIA	Yes	No
E10019	Female	67	IIB	No	No
E10023	Female	60	IIIB	No	No
E10024	Male	53	IIIA	Yes	No
E10025	Male	59	IIIA	Yes	No
E10028	Male	61	IIIA	Yes	No
E10032	Male	69	IIIB	Yes	Yes
E10033	Male	62	IIB	Yes	Yes
E10036	Female	59	IIB	No	No
E10037	Female	67	IIB	No	No
E10038	Male	48	IIA	Yes	Yes
E10039	Male	57	IIB	Yes	No
E10040	Female	62	IIIB	No	No
E10041	Male	60	IIIA	Yes	Yes
E10043	Male	52	IIA	Yes	Yes
E10044	Female	65	IIA	No	No
E10045	Male	65	IIIB	Yes	Yes
E10046	Male	64	IIB	Yes	Yes
E10047	Male	67	IIIA	No	No
E10048	Male	64	IIB	Yes	No
E10049	Male	59	IIIB	No	No
E10050	Male	61	IIIA	Yes	Yes
E10051	Male	47	IIIB	Yes	Yes
E10057	Male	53	IIA	Yes	Yes
E10058	Male	57	IIIB	Yes	Yes
E10061	Male	63	IIB	No	No
E10062	Male	65	IIB	Yes	Yes
E10063	Male	57	IIB	Yes	No
E10065	Male	55	IIIA	Yes	Yes
E10068	Male	56	IIIA	Yes	Yes
E10070	Male	64	IIB	No	No
E10073	Male	65	IIB	No	No
E10076	Male	61	IIIB	Yes	Yes
E10078	Male	64	IIIB	Yes	Yes
E10079	Male	56	IIA	No	Yes
E10080	Male	48	IIIB	Yes	Yes
E10113	Male	59	IIIB	No	No
E10114	Male	62	IIIA	Yes	Yes
E10116	Female	64	IIIA	No	No
E10121	Male	53	IIB	Yes	No
E10125	Male	60	IIB	Yes	Yes
E10127	Male	61	IIB	Yes	Yes
E10129	Male	64	IIIB	Yes	No
E10131	Male	54	IIB	Yes	Yes
E10132	Male	61	IIIB	Yes	Yes
E10133	Male	64	IIIB	No	No
E10137	Male	47	IIA	Yes	No
E10143	Female	49	IIB	No	No
E10145	Male	57	IIB	Yes	Yes
E10147	Male	66	IB	Yes	Yes
E10148	Male	60	IIIA	Yes	Yes
E10149	Male	55	IIA	No	Yes
E10151	Male	57	IIIA	Yes	Yes
E10152	Female	47	IIIA	No	No
E10155	Male	61	IIB	No	Yes
E10159	Male	61	IA	Yes	Yes
E10160	Male	70	IIB	Yes	Yes
E10161	Male	64	IIB	Yes	No
E10162	Male	55	IIA	Yes	No
E10164	Male	66	IIB	Yes	No
E10166	Male	64	IIB	Yes	Yes
E10168	Male	70	IIB	Yes	No
E10171	Male	60	IIA	No	No
E10179	Male	56	IIB	Yes	No
E10188	Male	57	IIB	Yes	Yes
E10199	Male	48	IIB	Yes	Yes
E10202	Female	68	IIB	No	No
E10211	Male	49	IIB	Yes	Yes
E10220	Male	64	IIB	No	No
E10308	Male	58	IIB	Yes	No
E10315	Male	64	IIB	Yes	Yes
E10323	Female	59	IIB	No	No
E10335	Female	62	IIB	Yes	No
E10340	Male	53	IIB	Yes	No
E10354	Male	60	IIIA	Yes	No
E11033	Male	73	IIB	Yes	No
E11099	Female	67	IIB	No	No
E11103	Female	59	IIB	No	No
E11116	Female	69	IIB	No	No
E11172	Male	63	IIB	Yes	No
E11214	Female	66	IIIA	No	Yes
E11221	Female	65	IIB	No	No
E11231	Female	53	IIB	No	No
E11235	Male	49	IIB	Yes	No
E11237	Male	58	IIB	No	No
E11261	Male	60	IIB	Yes	No
E11303	Male	65	IIB	No	No
E11348	Male	66	IIIA	Yes	Yes
E12003	Male	66	IIIA	Yes	Yes
E12004	Male	49	IIB	Yes	Yes
E12047	Male	41	IIIA	Yes	No
E12068	Male	68	IIB	No	Yes
E12107	Male	56	IIB	Yes	No
E12115	Male	57	IIB	Yes	No
E12142	Male	57	IIB	No	No
E12164	Male	59	IIB	Yes	No
E12173	Male	58	IIB	No	No
E12182	Male	58	IIB	Yes	Yes
E12211	Male	57	IIB	Yes	Yes
E12217	Male	55	IIB	Yes	No
E12222	Female	67	IIB	No	No
E12230	Male	59	IIB	Yes	No
E12232	Male	50	IIB	Yes	Yes
E12250	Male	71	IIB	Yes	Yes
E12269	Male	50	IIB	No	Yes
E12281	Male	60	IIB	No	No
